# Supplementary material for: CYP2C19 Genetic Variants and Major Depressive Disorder: A Systematic Review
Source: Pharmaceuticals (Basel). 2024 Oct 31;17(11):1461. doi: 10.3390/ph17111461 (PMC11597809; doi:10.3390/ph17111461)
Supplement: Supplementary file 1 [file pharmaceuticals-17-01461-s001.zip]

Archive with 1 entries (1 files):
- pharmaceuticals-3210078-supplementary.pdf
